# Supplementary material for: Investigations on the Degradation of the Bile Salt Cholate via the 9,10-Seco-Pathway Reveals the Formation of a Novel Recalcitrant Steroid Compound by a Side Reaction in Sphingobium sp. Strain Chol11
Source: Microorganisms. 2021 Oct 14;9(10):2146. doi: 10.3390/microorganisms9102146 (PMC8540908; doi:10.3390/microorganisms9102146)
Supplement: Supplementary file 1 [file microorganisms-09-02146-s001.zip]

Archive with 1 entries (1 files):
- microorganisms-1401088-supplementary.pdf
